# Supplementary material for: Prevalence, Virulence, and Antimicrobial Resistance of Major Mastitis Pathogens Isolated from Taiwanese Dairy Farms
Source: Antibiotics (Basel). 2023 Dec 30;13(1):36. doi: 10.3390/antibiotics13010036 (PMC10812822; doi:10.3390/antibiotics13010036)
Supplement: Supplementary file 1 [file antibiotics-13-00036-s001.zip]

Archive with 1 entries (1 files):
- antibiotics-2768426-supplementary.pdf
